# Supplementary material for: Predominance of Clostridium difficile Ribotypes 017 and 078 among Toxigenic Clinical Isolates in Southern Taiwan
Source: PLoS One. 2016 Nov 18;11(11):e0166159. doi: 10.1371/journal.pone.0166159 (PMC5115699; doi:10.1371/journal.pone.0166159)
Supplement: S1 Table — (XLS) [file pone.0166159.s003.xls]

## Sheet: Sheet1
編號	colonization,0=N,1=Y	Colon_0=no,1=toxin,2=nontoxin	tcdA_del_0No_1Yes	tBinary_toxin_0No_1Yes	TcdC_del_type_0=n0,1=18,2=39	078_like	Ribotype	GyrA_mu_0No_1Yes	GyrB_mu_0No_1Yes	性別_1=male,0=female	年紀	體重	身高	NG,1=y,0=n	Initial_diagnosis,0=pneumonia,1=other_diagnosis	DM,0=no,1=yes	HTN,0=no,1=yes	HIV,0=no,1=yes	Livercirrhosis,0=no,1=yes	CKD,n=0,1-y	ESRD_or_KT,0=no,1=yes	Old_CVA,0=no,1=yes	Malignancy,0=no,1=yes	CHF,0=no,1=yes	CAD,0=no,1=yes	COPD_or_asthma,0=no,1=yes	Old_TB	cephalosporin	1st	2nd	3rd	4th	quinolone	Other_penicillin	tazocin	glycopeptide	carbapenem	Tigecycline	Anti_fungus	fluconazole	micafungin	amphotericin	metronidazole	PPI_H2	PPI	H2 blocker	Outcome,0=discharge,1=expire	CDAD
135	1	1			0	0				1	76	61.5	160	0	UTI	0	1	0	0	0	0	1	0	0	0	0	0	1	0	0	1	0	0	0	0	0	1	0	0	0	0	0	0	0	0	0	0	0
10	1	1	0	1	1	0	328	0	0	0	73	71	160	0	pneumonia	1	1	0	0	1	0	0	0	0	0	0	0	1	0	0	0	1	0	0	0	0	0	0	0	0	0	0	0	1	1	0	0	0
114	1	1			0	0				1	86	66.1	174	0	pneumonia	1	1	0	0	0	0	1	0	0	0	0	0	1	0	0	1	1	0	1	0	0	1	0	0	0	0	0	0	0	0	0	0	0
229	1	1			0	0				0	93	44.8	160	1	pneumonia	1	1	0	0	0	0	1	0	0	0	0	0	1	1	0	0	0	0	0	0	0	0	0	0	0	0	0	0	0	0	0	0	0
		1	0	1	2	1	126	1	1	1	76	46.6	165			0	0	0	0	0	0	0	1	0	0	0	0																				1	1
94	1	1	0	1	2	1	127	1	1	1	69	62	175	1	septic shock	1	1	0	0	0	0	0	0	0	0	0	0	1	0	0	1	1	0	0	1	1	1	0	0	0	0	0	0	0	0	0	1	1
194	1	1			0	0				0	98	51	160	1	UTI	0	0	0	0	0	0	0	1	0	0	0	0	1	0	0	1	1	0	0	0	0	1	0	0	0	0	0	0	0	0	0	0	0
377	1	1			0	0				1	90	78	178	0	Osteomyelitis	0	0	0	0	0	0	0	0	0	0	0	0	1	0	0	1	0	0	0	0	1	0	0	0	0	0	0	0	1	1	0	0	0
136	1	1	0	1	2	0	0	1	1	0	80	28.55	150	0	pneumonia	0	1	0	0	0	0	0	0	1	0	0	0	1	0	0	0	1	0	0	1	1	1	0	1	1	0	0	0	0	0	0	0	1
442	1	1			0	0				1	81	54	168	1	cellulitis	0	1	0	0	1	0	0	1	1	0	0	0	0	0	0	0	0	0	1	0	0	0	0	0	0	0	0	0	1	1	0	0	0
257	1	1			0	0				0	53	47	150	1	pneumonia	0	0	0	0	0	0	0	0	1	0	1	0	1	0	0	0	1	0	0	1	0	0	0	0	0	0	0	0	1	1	0	0	0
542	1	1			0	0				0	72	36.5	160	0	UTI	1	1	0	0	1	0	0	0	0	0	0	0	1	0	0	1	0	0	0	0	0	0	0	0	0	0	0	0	0	0	0	0	0
15	1	1			0	0				0	86	28	140	1	UTI.pneumonia	0	0	0	0	0	0	0	0	0	0	0	0	1	0	0	0	1	0	0	0	0	0	0	1	1	0	0	0	0	0	0	0	0
614	1	1			0	0				0	59	33	158	0	UTI	1	0	0	0	0	0	0	0	0	0	0	0	1	0	0	1	0	0	0	0	0	0	0	1	1	0	0	0	0	0	0	0	1
129	1	1			0	0				0	80	35		0	renal abscess	1	1	0	0	0	0	0	1	0	0	0	0	1	0	0	1	0	0	0	0	0	0	0	0	0	0	0	0	0	0	0	0	0
706	1	1			0	0				0	51	65	152	1	pneumonia	0	0	0	0	0	0	0	0	1	0	0	0	1	0	0	1	1	0	0	0	0	1	0	0	0	0	0	0	0	0	0	0	1
39	1	1			0	0				0	70	40	146	1	UTI	1	0	0	0	0	0	1	0	0	0	0	0	1	0	0	1	0	0	0	0	0	1	0	0	0	0	0	0	1	1	0	0	1
7	1	1	0	1	1	0	34	0	0	0	76	41.6	148	1	UTI	1	1	0	0	1	0	0	0	0	0	0	0	1	0	1	1	0	0	0	0	0	0	0	0	0	0	0	0	0	0	0	0	0
130	1	1	0	1	2	1	127	1	0	1	58	45.6	165	1	UTI	1	0	0	0	0	0	1	0	0	0	0	0	1	0	0	1	0	1	0	0	0	0	0	0	0	0	0	0	0	0	0	0	0
460	1	1			0	0				1	89	43	158	1	pneumonia	0	1	0	0	1	0	1	0	0	0	1	0	1	0	0	1	0	0	0	0	0	0	0	0	0	0	0	0	0	0	0	0	0
547	1	1			0	0				0	70	42	143	1	pneumonia	1	0	0	0	0	0	0	0	0	0	0	0	0	0	0	1	0	0	0	0	0	0	0	1	1	0	0	0	0	0	0	1	0
493	1	1			0	0				0	75	53	150	0	pneumonia	0	1	0	0	1	1	0	1	0	0	0	0	1	0	0	1	0	0	0	0	1	0	0	0	0	0	0	0	0	0	0	0	0
68	1	1			0	0				1	66	46	168	1	UTI	0	0	0	0	0	0	0	0	0	0	0	0	1	0	0	1	0	0	0	0	0	1	0	0	0	0	0	0	1	1	0	0	0
604	1	1			0	0				1	60	54	164	0	UTI	0	1	0	0	0	0	1	0	0	0	0	0	1	0	0	1	1	0	1	0	0	0	0	0	0	0	0	0	1	1	0	0	0
538	1	1			0	0				0	72	58.2	162	1	pneumonia	1	0	0	0	0	0	0	0	0	0	1	0	1	0	0	1	1	0	0	0	1	1	0	0	0	0	0	0	0	0	0	1	0
469	1	1			0	0				1	63	41	170	0	pneumonia	0	0	0	0	0	0	0	0	0	0	0	0	1	0	0	1	0	0	0	0	0	0	0	0	0	0	0	0	1	0	1	1	0
420	1	1			0	0				1	82	60.7	172	0	pneumonia	0	0	0	0	0	0	1	0	0	0	0	0	1	0	0	1	0	0	0	0	0	0	0	0	0	0	0	0	0	0	0	1	0
291	1	1			0	0				0	77	51.5	152	0	UTI	0	1	0	0	0	0	0	0	0	0	0	0	0	0	0	0	0	0	0	0	1	1	0	0	0	0	0	0	0	0	0	0	0
646	1	1			0	0				1	76	45	160	1	pneumonia	0	0	0	0	0	0	0	0	0	0	0	0	0	0	0	0	0	0	1	0	1	1	0	0	0	0	0	0	1	0	1	0	0
461	1	1			0	0				1	88	54	158	1	pneumonia	0	0	0	0	0	0	1	0	0	1	0	0	1	0	0	1	0	0	0	0	0	0	0	0	0	0	0	0	0	0	0	0	0
565	1	1			0	0				0	64	36	144	0	UGI_bleeding	1	1	0	0	1	1	1	0	0	0	0	0	0	0	0	0	0	0	0	0	0	0	0	0	0	0	0	0	1	0	1	0	0
543	1	1			0	0				1	76	40	162	0	UTI	0	0	0	0	0	0	0	1	0	0	0	0	1	0	0	1	1	1	0	1	0	1	0	0	0	0	0	0	0	0	0	0	1
246	1	1			0	0				1	67	53.9	165	1	cellulitis	1	0	0	0	1	0	0	0	0	0	0	0	1	0	0	0	0	0	0	1	0	0	0	0	0	0	0	0	1	1	0	0	1
331	1	1			0	0				1	83	45.4	150	0	shunt infection	0	1	0	0	1	1	0	0	0	0	0	0	1	0	0	1	0	0	0	0	1	1	0	0	0	0	0	0	1	0	1	0	0
399	1	1			0	0				1	57	49	150	0	pneumonia	0	0	0	0	0	0	0	0	0	0	0	0	0	0	0	0	0	0	1	0	0	0	0	0	0	0	0	0	0	0	0	0	0
340	1	1	0	1	2	1	127	1	1	1	57	55	167	0	UTI	1	0	0	0	1	0	0	0	1	0	0	0	1	0	0	1	1	0	0	0	1	0	0	0	0	0	0	0	1	0	1	0	0
80	1	1			0	0				0	58	50	150	0	UTI	0	0	0	0	0	0	0	0	0	0	0	1	1	0	0	1	0	0	0	0	0	1	0	0	0	0	0	0	0	0	0	0	0
23	1	1	0	1	2	1	78	1	1	1	57	45.6	162	0	UTI	0	0	0	0	0	0	0	0	0	0	0	0	1	0	0	0	1	0	0	0	0	1	0	0	0	0	0	0	0	0	0	0	0
381	1	1			0	0				0	43	73.5	160	0		0	0	0	0	0	0	0	0	0	0	0	0	1	0	0	1	1	0	0	0	0	0	0	0	0	0	0	0	0	0	0	0	0
510	1	1			0	0				0	98	51	152	0	UTI	0	0	0	0	0	0	0	0	0	0	0	0	1	0	1	1	0	0	0	0	0	0	0	0	0	0	0	1	0	0	0	0	0
456	1	1			0	0				1	76	52	170	1	UTI	0	0	0	0	0	0	1	0	0	0	1	0	1	0	0	1	0	0	0	0	0	0	0	0	0	0	0	0	0	0	0	0	1
43	1	1	0	1	2	0	0	1	1	1	84	61	169	1	pneumonia	0	0	0	0	0	0	1	0	0	0	0	0	0	0	0	0	0	0	0	0	1	1	0	0	0	0	0	0	0	0	0	0	0
281	1	1			0	0				1	53	31.55	160	1	pneumonia	0	0	0	0	0	0	1	0	0	0	0	0	1	0	0	0	1	0	0	1	1	1	0	0	0	0	0	0	0	0	0	0	1
520	1	1			0	0				1	64	55	161	0	pneumonia	0	0	0	0	0	0	1	0	0	0	0	0	1	0	0	1	0	0	0	0	0	0	0	0	0	0	0	0	0	0	0	0	0
622	1	1	0	1	2	1	127	1	1	0	84	48	145	1	pneumonia	1	0	0	0	1	0	0	0	1	1	0	0	1	0	0	1	0	0	0	1	0	0	0	0	0	0	0	0	1	1	0	1	0
513	1	1			0	0				1	77	47	168	1	pneumonia	1	1	0	0	0	0	1	0	0	0	1	0	1	0	0	1	1	0	0	0	0	0	0	0	0	0	0	0	0	0	0	0	0
268	1	1			0	0				0	78	45	150	0	UTI	1	1	0	0	0	0	0	0	0	0	0	0	0	0	0	0	0	1	0	0	0	1	0	0	0	0	0	0	0	0	0	0	0
280	1	1			0	0				1	45	68	171	0		0	0	0	0	0	0	0	0	0	0	0	0	1	0	1	0	0	0	0	0	0	1	0	0	0	0	0	0	0	0	0	0	0
419	1	1			0	0				0	87	45	160	1	UTI	1	1	0	0	0	0	0	0	1	0	0	0	1	0	0	1	1	0	0	0	0	0	0	0	0	0	0	0	1	1	0	0	1
619	1	1			0	0				1	72	43	150	1	UTI	0	0	0	0	0	0	1	0	0	0	0	0	1	0	0	1	1	0	0	0	0	0	0	0	0	0	0	0	0	0	0	0	0
449	1	1			0	0				1	87	48	170	0	pneumonia	0	0	0	0	0	0	0	0	0	0	0	0	1	0	0	1	1	0	1	0	1	0	0	0	0	0	0	0	0	0	0	0	0
17	1	1			0	0				1	60	56.5	174	0	UTI	1	1	0	0	1	0	1	0	0	0	0	0	1	0	0	0	1	0	0	0	0	0	0	0	0	0	0	0	0	0	0	0	0
79	1	1			0	0				1	78	58	170	1	UTI	1	1	0	0	0	0	1	0	0	0	0	0	0	0	0	0	0	0	0	0	0	1	0	0	0	0	0	0	0	0	0	0	0
181	1	1			0	0				0	72	37.5	145	1	UTI	1	0	0	0	0	0	1	0	0	0	0	0	1	0	0	1	0	0	0	0	0	1	0	0	0	0	0	0	1	0	1	0	1
95	1	1			0	0				0	78			1	APN	1	0	0	0	0	0	0	0	0	0	0	0	1	0	0	1	1	0	0	0	1	0	0	0	0	0	0	0	1	1	0	0	0
388	1	1			0	0				0	68	32.5	155	1		0	1	0	0	1	1	1	0	0	0	1	0	1	0	0	1	0	0	1	0	0	0	0	0	0	0	0	0	0	0	0	0	0
641	1	1			0	0				0	54	44	160	1	UTI	1	1	0	0	1	1	0	0	0	0	0	0	1	0	0	1	0	0	0	0	1	0	0	0	0	0	0	0	0	0	0	0	0
77	1	1			0	0				0	87	52.5	148	1	CHF	0	0	0	0	0	0	0	0	1	0	1	0	0	0	0	0	0	0	0	1	0	0	0	0	0	0	0	0	0	0	0	0	0
		1	0	1	1	0	34	0	0	1	91	68.5	170			1	1	0	0	0	0	0	1	0	0	1	0																				1	1
206	1	1			0	0				0	78	48.9	154	0	UTI	1	1	0	0	1	0	1	0	0	0	0	0	1	0	0	1	0	0	0	0	0	0	0	0	0	0	0	0	0	0	0	0	0
303	1	1			0	0				1	63	52	172	1	UTI	0	0	0	0	0	0	1	0	0	0	0	0	1	0	1	0	0	0	0	0	0	0	0	0	0	0	0	0	0	0	0	0	0
370	1	1			0	0				1	83	33	165	1		0	1	0	0	0	0	0	0	0	0	0	0	0	0	0	0	0	0	0	1	0	0	0	0	0	0	0	0	0	0	0	0	0
97	1	1			0	0					87	62	155	0	UTI	1	1	0	0	0	0	0	0	0	0	0	0	1	0	0	1	0	0	1	0	0	0	0	0	0	0	0	0	0	0	0	0	0
486	1	1			0	0				0	79	66.5	158	0	UTI	1	0	0	0	0	0	0	0	0	1	0	0	1	0	0	1	0	0	0	0	0	1	0	0	0	0	0	0	0	0	0	0	0
199	1	1			0	0				1	53	65	168	0	UTI	0	0	0	0	0	0	1	0	0	0	0	0	1	0	1	1	0	0	0	0	0	0	0	0	0	0	0	0	1	1	0	0	0
161	1	1			0	0				1	85	66	160	0	pneumonia	0	0	0	0	0	0	0	0	1	0	0	0	0	0	0	0	0	0	1	0	0	0	0	0	0	0	0	0	1	1	0		0
470	1	1			0	0				1	58	40	164	1	UTI	1	1	0	0	0	0	0	1	0	0	0	0	1	0	1	1	0	0	0	0	0	0	0	0	0	0	0	0	0	0	0	0	0
76	1	1			0	0				1	28	62	162	0	pneumonia	0	0	0	0	0	0	0	0	0	0	0	0	1	0	0	0	1	0	1	0	0	0	0	0	0	0	0	0	0	0	0	0	0
118	1	1			0	0				0	94	28	140	1	pneumonia	1	1	0	0	0	0	0	0	1	1	0	0	0	0	0	0	0	0	1	0	0	0	0	0	0	0	0	0	0	0	0	0	0
674	1	1			0	0				0	81	51.6	157	1	UTI	1	1	0	0	0	0	1	1	1	0	0	0	1	0	1	1	0	0	0	0	0	0	0	0	0	0	0	0	1	0	1	0	0
680	1	1			0	0				1	86	61	152	0	pneumonia	0	1	0	0	0	0	0	0	0	1	0	0	1	0	0	1	0	0	0	0	0	0	1	0	0	0	0	0	0	0	0	0	0
359	1	1			0	0				1	46	67	177	1	UTI	1	1	0	0	0	0	1	0	0	0	0	0	1	0	0	0	1	0	0	0	0	0	0	0	0	0	0	0	0	0	0	0	0
560	1	1			0	0				1	80	47.4	160	1	UTI	1	0	0	0	1	0	0	0	0	0	0	0	1	0	0	1	0	0	0	0	0	1	0	0	0	0	0	0	1	0	1	0	1
2	1	1	0	1	2	1	127	1	1	1	85	36	161	1	pneumonia	0	0	0	0	0	0	1	0	0	0	1	0	1	0	0	0	1	0	0	1	0	0	0	0	0	0	0	0	0	0	0	1	0
18	1	1			0	0				1	71	63.6	172	1	pneumonia	0	1	0	0	0	0	0	0	1	1	0	0	1	1	0	0	0	0	1	0	1	1	0	0	0	0	0	0	0	0	0	1	0
356	1	1			0	0				0	86	44	158	1	UTI	1	0	0	0	0	0	0	0	0	0	0	0	1	0	0	0	1	0	0	0	1	1	0	0	0	0	0	0	0	0	0	1	0
25	1	1	0	1	2	1	127	1	1	0	72	57.4	158	1	UTI	1	1	0	0	0	0	1	0	0	0	0	0	1	0	0	1	1	0	0	0	0	0	0	0	0	0	0	0	1	1	0	0	0
45	1	1			0	0				0	90	40	146	0	pneumonia	0	0	0	0	0	0	0	0	0	0	0	0	1	0	0	0	1	0	0	0	1	0	0	0	0	0	0	0	0	0	0	0	0
555	1	1			0	0				1	71	38.4	158	1	pneumonia	0	1	0	0	0	0	0	0	0	0	1	0	1	0	1	1	1	0	0	0	1	1	0	0	0	0	0	0	1	0	1	0	0
233	1	1			0	0					91	45	152	0	UTI	0	0	0	0	0	0	1	0	0	0	0	0	1	0	0	1	0	0	0	0	0	0	0	0	0	0	0	0	0	0	0	1	1
653	1	1			0	0				1	61	66.6	170	0	osteomyelitis	1	0	0	0	0	0	0	0	0	0	1	0	1	1	0	0	0	0	0	0	0	0	0	0	0	0	0	0	1	0	1	0	0
145	1	1	0	1	2	0	0	1	1	0	89	40	155	1	pneumonia	0	1	0	0	0	0	0	0	0	0	0	0	1	0	0	1	0	0	0	0	1	0	0	0	0	0	0	0	0	0	0	1	0
113	1	1			0	0				0	85			1	pneumonia	1	1	0	0	1	0	0	1	0	0	0	0	0	0	0	0	0	0	0	1	0	0	0	0	0	0	0	0	0	0	0	1	0
183	1	1			0	0				1	68	50	174	1	meningitis	1	1	0	0	0	0	1	0	0	0	0	0	1	0	0	1	0	0	0	0	1	0	0	0	0	0	0	0	1	1	0	0	1
217	1	1			0	0				1	74			1		0	0	0	0	0	0	0	0	0	0	0	0	1	0	0	1	0	0	1	0	0	0	0	0	0	0	0	0	0	0	0	0	0
245	1	1	0	1	2	1	126	1	1	0	68	33.7	145	1		0	0	0	0	0	0	1	0	0	0	0	0	0	0	0	0	0	0	0	1	0	0	0	0	0	0	0	0	0	0	0	0	0
329	1	1			0	0				1	51			0	Hypokalemia	0	0	0	1	0	0	0	0	0	0	0	0	1	0	0	1	0	0	0	1	1	1	0	0	0	0	0	0	0	0	0	0	0
427	1	1			0	0				1	63	43	170	0	pneumonia	0	0	0	0	0	0	0	1	0	0	0	0	1	0	0	1	0	0	1	0	0	0	0	0	0	0	0	0	1	0	1	1	0
274	1	1			0	0				0	77			0	UTI	1	0	0	0	0	0	0	0	0	0	0	0	1	0	0	1	0	0	0	0	0	1	0	0	0	0	0	0	1	0	1	0	0
438	1	1			0	0				0	84	61		1	UTI	0	0	0	0	0	0	0	0	0	0	0	0	1	0	0	1	0	0	0	0	1	1	0	0	0	0	0	0	1	1	0	0	0
632	1	1			0	0				1	84	71.1	167	0	UTI	1	1	0	0	0	0	0	0	0	0	0	0	1	0	0	1	1	0	0	0	1	1	0	0	0	0	0	0	1	1	0	1	0
409	1	1			0	0				1	74	40	169	0	pneumonia	0	0	0	0	0	0	0	0	0	0	1	0	0	0	0	0	0	0	1	0	0	0	0	0	0	0	0	0	1	0	1	0	0
318	1	1			0	0				0	84	52.8	156	1	UTI	0	1	0	0	0	0	0	0	0	0	0	0	1	0	1	0	0	0	1	0	0	0	0	0	0	0	0	0	0	0	0	0	0
357	1	1			0	0				1	79	63.2	160	0	pneumonia	1	1	0	0	0	0	0	0	0	0	0	0	1	0	1	1	0	0	0	0	0	0	0	0	0	0	0	0	0	0	0	0	0
371	1	1			0	0				0	78	43	150	0	UTI	0	1	0	0	0	0	0	0	1	0	0	0	1	0	1	0	0	0	0	0	0	0	0	0	0	0	0	0	0	0	0	0	0
423	1	1			0	0				1	50	47.6		1	pneumonia	1	1	0	0	0	0	1	0	0	0	0	0	1	0	0	1	1	0	0	0	1	1	0	0	0	0	0	0	1	0	1	0	0
539	1	1			0	0				0	77	34	140	1	UTI	1	1	0	0	0	0	0	0	0	0	0	0	1	0	0	1	0	0	0	0	0	1	0	0	0	0	0	0	1	1	0	0	1
459	1	1			0	0				1	85	67	170	1	UTI	1	1	0	0	0	0	1	0	0	0	0	0	1	0	1	0	1	0	0	0	0	0	0	0	0	0	0	0	1	1	0	0	1
458	1	1	0	1	2	1	126	1	1	1	78	49.7	158	1	UTI	1	0	0	0	0	0	1	0	0	0	0	0	1	0	0	1	1	0	0	0	0	0	0	0	0	0	0	0	0	0	0	0	1
491	1	1			0	0				1	71			0	bacteremia	0	1	0	0	0	0	0	0	0	0	0	0	1	0	1	1	1	0	0	0	1	0	0	0	0	0	0	0	1	0	1	0	0
579	1	1			0	0				1	89	50	160	0	UTI	1	1	0	0	0	0	0	0	0	0	1	0	1	0	0	1	0	0	0	0	0	0	0	0	0	0	0	0	1	0	1	0	0
508	1	1			0	0				0	51	53	158	1	sepsis	1	0	0	0	1	1	0	0	0	0	0	0	1	0	0	1	0	0	0	0	0	0	0	0	0	0	0	0	0	0	0	0	1
		1	0	1	1	0	34	0	1	1	83	56	157			0	0	0	0	0	0	0	1	0	0	0	0																				1	1
515	1	1			0	0				1	79	59	180	1	pneumonia	0	1	0	0	0	0	0	1	0	0	0	0	1	0	0	1	0	0	0	0	0	0	0	1	1	0	0	0	0	0	0	0	0
572	1	1			0	0				1	76	65	170	0	pneumonia	1	0	0	0	0	0	0	0	0	1	0	0	0	0	0	0	0	0	1	0	0	0	0	0	0	0	0	0	0	0	0	0	0
		1	0	1	2	1	126	1	1	1	53	60.4	171			0	1	0	0	0	0	1	0	0	0	0																					0	1
569	1	1			0	0				1	70	55.9	165	1	UTI	1	0	0	0	0	0	0	0	0	0	0	0	1	0	0	1	1	0	0	0	0	0	0	1	1	0	0	0	1	0	1	0	1
609	1	1			0	0				0	86	50	160	1	UTI	0	0	0	0	1	0	0	0	0	0	0	0	1	0	0	1	0	0	1	0	1	1	0	1	1	0	0	1	0	0	0	1	0
584	1	1			0	0				1	83	41	168	0	neutropenic fever	0	0	0	0	0	0	0	0	0	0	0	0	1	0	0	0	1	1	0	0	1	0	0	1	1	0	0	0	0	0	0	0	0
587	1	1			0	0				1	83	52.3	165	0	COPD	0	0	0	0	0	0	0	0	0	0	1	0	1	0	0	1	0	0	1	0	0	0	0	0	0	0	0	0	1	1	0	1	0
591	1	1			0	0				0	77	45	156	0	UTI	0	1	0	0	0	0	1	0	0	0	0	0	1	0	0	1	1	0	0	1	1	0	0	1	0	0	1	0	0	0	0	0	0
607	1	1			0	0				0	55	50	160	0	pneumonia	1	1	0	0	1	1	0	0	0	0	0	0	1	0	0	1	0	0	0	0	1	1	0	0	0	0	0	0	1	0	1	0	0
630	1	1			0	0				0	60	57.3	152	0	cellulitis	1	0	0	0	1	1	0	0	0	0	0	0	0	0	0	0	0	0	1	0	0	0	0	0	0	0	0	0	1	0	1	0	0
642	1	1			0	0				1	53	55	170	1	UTI	0	0	0	0	0	0	0	0	0	0	0	0	1	0	0	1	1	0	0	0	0	0	1	1	1	0	0	0	1	1	1	0	1
681	1	1			0	0				1	60	52	170	1	pneumonia	1	1	0	0	0	0	1	0	0	0	0	0	1	0	0	1	0	0	0	0	0	1	0	0	0	0	0	0	1	0	1	1	1
687	1	1			0	0				0	84	26	150	0	UTI	0	1	0	0	0	0	0	0	0	0	0	0	1	0	0	1	1	0	0	0	0	1	0	1	1	0	0	0	1	0	1	0	0
676	1	1			0	0				2	72			1	pneumonia	0	0	0	0	0	0	1	0	0	0	0	0	1	0	0	1	0	0	1	0	0	0	0	0	0	0	0	0	0	0	0	0	0
700	1	1			0	0				1	59	42	164	1	sepsis	0	1	0	0	0	0	1	0	0	0	1	0	1	0	0	1	1	0	0	0	0	1	0	0	0	0	0	0	1	1	1	0	0
711	1	1			0	0				1	56	75	162	0	shock	1	1	0	0	0	0	1	0	0	0	0	0	1	0	0	1	0	0	0	0	0	1	0	0	0	0	0	0	1	1	0	0	1
705	1	1			0	0				0	76	44	146	0	cellulitis	0	0	0	1	1	1	0	0	0	1	0	0	1	0	0	1	0	0	0	0	0	0	0	0	0	0	0	1	1	1	1	0	0

## Sheet: Sheet2
編號		ng/ul	sample	ddH2O	sample	ddH2O
1	1	21.11	2.36855	17.6315	5.9	44.1
2	2	12.15	4.11523	15.8848	10.3	39.7
3	3	7.17	6.9735	13.0265	17.4	32.6
7	7	18.32	2.72926	17.2707	6.8	43.2
8	8	7.59	6.58762	13.4124	16.5	33.5
9	9	29.36	1.703	18.297	4.3	45.7
11	11	14.71	3.39905	16.601	8.5	41.5
12	12	34.49	1.4497	18.5503	3.6	46.4
13	13	40.78	1.22609	18.7739	3.1	46.9
14	14	9.14	5.47046	14.5295	13.7	36.3
15	15	5.05	9.90099	10.099	24.8	25.2
16	16	11.73	4.26257	15.7374	10.7	39.3
18	18	39.12	1.27812	18.7219	3.2	46.8
19	19	5.42	9.22509	10.7749	23.1	26.9
20	20	7.54	6.6313	13.3687	16.6	33.4
22	22	4.09	12.2249	7.77506	30.6	19.4
23	23	9.47	5.27983	14.7202	13.2	36.8
24	24	13.21	3.78501	16.215	9.5	40.5
27	27	13.03	3.8373	16.1627	9.6	40.4
29	29	6.61	7.5643	12.4357	18.9	31.1
30	1930-02-01	20.56	2.43191	17.5681	2.4	17.6
31	31	8.51	5.87544	14.1246	14.7	35.3
32	32	21.3	2.34742	17.6526	5.9	44.1
33	33	10.51	4.75737	15.2426	11.9	38.1
34	34	10.53	4.74834	15.2517	11.9	38.1
35	35	16.64	3.00481	16.9952	7.5	42.5
36	36	3.06	16.3399	3.66013	40.8	9.2
38	38	27.29	1.83217	18.1678	4.6	45.4
39	39	17.06	2.93083	17.0692	7.3	42.7
40	40	2.43			50	0
41	41	46.42	1.07712	18.9229	2.7	47.3
42	42	15.05	3.32226	16.6777	8.3	41.7
44	44	7.89	6.33714	13.6629	15.8	34.2
45	45	6.73	7.42942	12.5706	18.6	31.4
46	46	5.23	9.56023	10.4398	23.9	26.1
47	47	3.01	16.6113	3.3887	41.5	8.5
50	50	42.25	1.18343	18.8166	3	47
51	51	5.74	8.7108	11.2892	21.8	28.2
52	52	41.24	1.21242	18.7876	3	47
53	53	22.36	2.23614	17.7639	5.6	44.4
54	54	25.15	1.98807	18.0119	5	45
55	55	97.96	0.510412	19.4896	1.3	48.7
56	56	47.77	1.04668	18.9533	2.6	47.4
57	57	30.73	1.62707	18.3729	4.1	45.9
58	58	68.97	0.724953	19.275	1.8	48.2
59	59	18.82	2.65675	17.3433	6.6	43.4
60	60	6.43	7.77605	12.224	19.4	30.6
61	61	7.08	7.06215	12.9379	17.7	32.3
62	62	38.85	1.287	18.713	3.2	46.8
63	63	41.96	1.19161	18.8084	3	47
64	64	19.27	2.59471	17.4053	6.5	43.5
65	65	287.91	0.173665	19.8263	0.4	49.6
66	66	9.43	5.30223	14.6978	13.3	36.7
67	67	18.17	2.75179	17.2482	6.9	43.1
68	68	6.72	7.44048	12.5595	18.6	31.4
69	69	3.25	15.3846	4.61538	38.5	11.5
70	70	13.46	3.71471	16.2853	9.3	40.7
71	71	177.69	0.281389	19.7186	0.7	49.3
72	72	20.38	2.45339	17.5466	6.1	43.9
73	73	117.16	0.426767	19.5732	1.1	48.9
74	74	150.43	0.332381	19.6676	0.8	49.2
75	75	24.12	2.07297	17.927	5.2	44.8
76	76	81.68	0.612145	19.3879	1.5	48.5
77	77	260.41	0.192005	19.808	0.5	49.5
78	78	23.92	2.0903	17.9097	5.2	44.8
80	80	57.47	0.870019	19.13	2.2	47.8
81	81	149.6	0.334225	19.6658	0.8	49.2
82	82	37.14	1.34626	18.6537	3.4	46.6
83	83	144.47	0.346093	19.6539	0.9	49.1
84	84	338.11	0.147881	19.8521	0.4	49.6
85	85	98.59	0.507151	19.4928	1.3	48.7
87	87	325.25	0.153728	19.8463	0.4	49.6
89	89	25.76	1.94099	18.059	4.9	45.1
92	92	152.06	0.328818	19.6712	0.8	49.2
93	93	266.82	0.187392	19.8126	0.5	49.5
94	94	361.07	0.138477	19.8615	0.3	49.7
96	96	41.25	1.21212	18.7879	3	47
98	98	21.95	2.2779	17.7221	5.7	44.3
99	99	74.26	0.67331	19.3267	1.7	48.3
101	101	78.23	0.639141	19.3609	1.6	48.4
102	102	24.87	2.01045	17.9895	5	45
103	103	73.96	0.676041	19.324	1.7	48.3
104	104	114.28	0.437522	19.5625	1.1	48.9
105	105	38.26	1.30685	18.6932	3.3	46.7
106	106	91.02	0.54933	19.4507	1.4	48.6
107	107	49.75	1.00503	18.995	2.5	47.5
108	108	26.7	1.87266	18.1273	4.7	45.3
109	109	233.56	0.214078	19.7859	0.5	49.5
110	110	9.39	5.32481	14.6752	13.3	36.7
111	111	12.31	4.06174	15.9383	10.2	39.8
114	114	116.58	0.42889	19.5711	1.1	48.9
115	115	13.95	3.58423	16.4158	9	41
116	116	6.64	7.53012	12.4699	18.8	31.2
118	118	14.23	3.5137	16.4863	8.8	41.2
120	120	42.33	1.1812	18.8188	3	47
121	121	18.06	2.76855	17.2315	6.9	43.1
122	122	18.49	2.70416	17.2958	6.8	43.2
123	123	8.73	5.72738	14.2726	14.3	35.7
124	124	18.56	2.69397	17.306	6.7	43.3
125	125	41.62	1.20135	18.7987	3	47
126	126	16.35	3.0581	16.9419	7.6	42.4
127	127	21.96	2.27687	17.7231	5.7	44.3
131	131	137.42	0.363848	19.6362	0.9	49.1
132	132	7.42	6.73854	13.2615	16.8	33.2
139	139	4.05	12.3457	7.65432	30.9	19.1
141	141	21.9	2.28311	17.7169	5.7	44.3
142	142	6.1	8.19672	11.8033	20.5	29.5
143	143	21.32	2.34522	17.6548	5.9	44.1
146	146	21.97	2.27583	17.7242	5.7	44.3
148	148	46.83	1.06769	18.9323	2.7	47.3
151	151	106.15	0.471032	19.529	1.2	48.8
152	152	84.88	0.589067	19.4109	1.5	48.5
153	153	35.85	1.3947	18.6053	3.5	46.5
154	154	70.04	0.713878	19.2861	1.8	48.2
155	155	27.25	1.83486	18.1651	4.6	45.4
156	156	38.16	1.31027	18.6897	3.3	46.7
157	157	11.08	4.51264	15.4874	11.3	38.7
158	158	51.14	0.977708	19.0223	2.4	47.6
159	159-2	24.07	2.07727	17.9227	2.1	17.9
160	160	46.44	1.07666	18.9233	1.1	18.9
162	162	2.64	18.9394	1.06061	18.9	1.1
163	163	6.19	8.07754	11.9225	8.1	11.9
165	165	3.91	12.7877	7.21228	12.8	7.2
166	166	36.41	1.37325	18.6268	1.4	18.6
167	167	64.34	0.777122	19.2229	0.8	19.2
168	168	43.36	1.15314	18.8469	1.2	18.8
169	169	5.98	8.3612	11.6388	8.4	11.6
170	170	8.71	5.74053	14.2595	5.7	14.3
171	171	5.46	9.15751	10.8425	9.2	10.8
173	173	3.9	12.8205	7.17949	12.8	7.2
174	174	4.47	11.1857	8.81432	11.2	8.8
176	176	9.5	5.26316	14.7368	5.3	14.7
177	177	3.7	13.5135	6.48649	13.5	6.5
179	179	7.47	6.69344	13.3066	6.7	13.3
180	180	8.63	5.79374	14.2063	5.8	14.2
183	183	4	12.5	7.5	12.5	7.5
184	184	9.98	5.01002	14.99	5	15
185	185	11.09	4.50857	15.4914	4.5	15.5
186	186	11.39	4.38982	15.6102	4.4	15.6
187	187	15.62	3.20102	16.799	3.2	16.8
189	189	18.62	2.68528	17.3147	2.7	17.3
193	193	27.39	1.82548	18.1745	1.8	18.2
195	195	9.58	5.21921	14.7808	5.2	14.8
196	196	55.06	0.9081	19.0919	0.9	19.1
197	197	13.54	3.69276	16.3072	3.7	16.3
198	198	8.43	5.9312	14.0688	5.9	14.1
200	200	23.89	2.09293	17.9071	2.1	17.9
201	201	15.93	3.13873	16.8613	3.1	16.9
202	202	45.28	1.10424	18.8958	1.1	18.9
203	203	16.34	3.05998	16.94	3.1	16.9
204	204	77.4	0.645995	19.354	0.6	19.4
207	207	12.82	3.90016	16.0998	3.9	16.1
208	208	15.82	3.16056	16.8394	3.2	16.8
209	209	10.08	4.96032	15.0397	5	15
210	210	19.06	2.62329	17.3767	2.6	17.4
212	212	7.43	6.72948	13.2705	6.7	13.3
216	216	23.06	2.16826	17.8317	2.2	17.8
217	217	14.95	3.34448	16.6555	3.3	16.7
219	219	9.5	5.26316	14.7368	5.3	14.7
220	220	31.72	1.57629	18.4237	1.6	18.4
222	222	34.87	1.4339	18.5661	1.4	18.6
226	226	10.13	4.93583	15.0642	4.9	15.1
227	227	11.89	4.20521	15.7948	4.2	15.8
231	231	17.1	2.92398	17.076	2.9	17.1
232	232	18.42	2.71444	17.2856	2.7	17.3
235	235-2	5.54	9.02527	10.9747	9	11
236	236	5.46	9.15751	10.8425	9.2	10.8
238	238	15.9	3.14465	16.8553	3.1	16.9
240	240	15.48	3.22997	16.77	3.2	16.8
241	241	9.19	5.4407	14.5593	5.4	14.6
242	242	18.4	2.71739	17.2826	2.7	17.3
243	243	12.2	4.09836	15.9016	4.1	15.9
244	244	31.42	1.59134	18.4087	1.6	18.4
247	247	17.56	2.84738	17.1526	2.8	17.2
250	250	18.97	2.63574	17.3643	2.6	17.4
251	251	29.17	1.71409	18.2859	1.7	18.3
252	252	18.71	2.67237	17.3276	2.7	17.3
253	253	12.5	4	16	4	16
255	255	14.69	3.40368	16.5963	3.4	16.6
258	258
259	259	2.79	17.9211	2.07885	17.9	2.1
260	260	3.92	12.7551	7.2449	12.8	7.2
261	261	28.05	1.78253	18.2175	1.8	18.2
265	265	6.89	7.25689	12.7431	7.3	12.7
269	269	43.04	1.16171	18.8383	1.2	18.8
270	270	15.82	3.16056	16.8394	3.2	16.8
272	272	16.28	3.07125	16.9287	3.1	16.9
277	277	6.85	7.29927	12.7007	7.3	12.7
279	279	6	8.33333	11.6667	8.3	11.7
281	281	5.94	8.41751	11.5825	8.4	11.6
282	282	4.3	11.6279	8.37209	11.6	8.4
283	283
284	284	14.31	3.49406	16.5059	3.5	16.5
286	286	3.42	14.6199	5.38012	14.6	5.4
288	288	2.75	18.1818	1.81818	18.2	1.8
290	290	3.38	14.7929	5.2071	14.8	5.2
293	293	3.41	14.6628	5.33724	14.7	5.3
295	295	15.98	3.12891	16.8711	3.1	16.9
297	297	4.66	10.7296	9.27039	10.7	9.3
298	298
299	299	27.21	1.83756	18.1624	1.8	18.2
301	301	6.91	7.23589	12.7641	7.2	12.8
303	303	2.79	17.9211	2.07885	17.9	2.1
304	304	15.5	3.22581	16.7742	3.2	16.8
307	307
308	308	5.53	9.04159	10.9584	9	11
310	310	2.92	17.1233	2.87671	17.1	2.9
314	314	6.9	7.24638	12.7536	7.2	12.8
315	315	6.24	8.01282	11.9872	8	12
317	317	13.81	3.62056	16.3794	3.6	16.4
319	319	7.31	6.83995	13.1601	6.8	13.2
320	320	6.46	7.73994	12.2601	7.7	12.3
323	323	16.93	2.95334	17.0467	3	17
325	325	16.52	3.02663	16.9734	3	17
326	326	33.92	1.47406	18.5259	1.5	18.5
327	327	7.95	6.28931	13.7107	6.3	13.7
328	328	7.45	6.71141	13.2886	6.7	13.3
333	333	5.71	8.75657	11.2434	8.8	11.2
334	334	7.25	6.89655	13.1034	6.9	13.1
335	335	13.99	3.57398	16.426	3.6	16.4
338	338	61.88	0.808016	19.192	0.8	19.2
339	339	5.99	8.34725	11.6528	8.3	11.7
341	341	4.97	10.0604	9.93964	10.1	9.9
343	343	5.71	8.75657	11.2434	8.8	11.2
347	347	7.17	6.9735	13.0265	7	13
349	349	12.28	4.07166	15.9283	4.1	15.9
353	353	84.62	0.590877	19.4091	0.6	19.4
354	354	4.95	10.101	9.89899	10.1	9.9
355	355	15.81	3.16256	16.8374	3.2	16.8
357	357	3.82	13.089	6.91099	13.1	6.9
358	358	10.79	4.63392	15.3661	4.6	15.4
359	359	60.79	0.822504	19.1775	0.8	19.2
360	360	3.35	14.9254	5.07463	14.9	5.1
362	362	14.22	3.51617	16.4838	3.5	16.5
364	364	19.41	2.57599	17.424	2.6	17.4
365	365
368	368	8.79	5.68828	14.3117	5.7	14.3
369	369	8.72	5.73394	14.2661	5.7	14.3
372	372	7.7	6.49351	13.5065	6.5	13.5
373	373	9.9	5.05051	14.9495	5.1	14.9
376	376	8.94	5.59284	14.4072	5.6	14.4
377	377	48.61	1.02859	18.9714	1	19
381	381	5.88	8.5034	11.4966	8.5	11.5
383	383	3.67	13.624	6.37602	13.6	6.4
384	384	5.43	9.2081	10.7919	9.2	10.8
387	387	9.15	5.46448	14.5355	5.5	14.5
390	390	12.01	4.1632	15.8368	4.2	15.8
391	391	8.95	5.58659	14.4134	5.6	14.4
397	397	20.44	2.44618	17.5538	2.4	17.6
400	400	7.44	6.72043	13.2796	6.7	13.3
402	402	11.32	4.41696	15.583	4.4	15.6
404	404	20.16	2.48016	17.5198	2.5	17.5
408	408	188.56	0.265168	19.7348	0.3	19.7
410	410	15.4	3.24675	16.7532	3.2	16.8
411	411	22.59	2.21337	17.7866	2.2	17.8
412	412	28.65	1.7452	18.2548	1.7	18.3
413	413	21.26	2.35183	17.6482	5.9	44.1
414	414	7.46	6.70241	13.2976	16.8	33.2
418	418	6.56	7.62195	12.378	19.1	30.9
421	421	13.25	3.77358	16.2264	9.4	40.6
422	422	7.61	6.5703	13.4297	16.4	33.6
424	424	12.95	3.861	16.139	9.7	40.3
425	425	7.37	6.78426	13.2157	17	33
426	426	8.12	6.15764	13.8424	15.4	34.6
429	429	13.19	3.79075	16.2092	9.5	40.5
430	430	11.13	4.49236	15.5076	11.2	38.8
431	431	20.06	2.49252	17.5075	6.2	43.8
432	432	10.53	4.74834	15.2517	11.9	38.1
435	435	8.14	6.14251	13.8575	15.4	34.6
437	437	11.03	4.53309	15.4669	4.5	15.5
438	438	5.96	8.38926	11.6107	8.4	11.6
439	439	8.35	5.98802	14.012	6	14
440	440	16.86	2.9656	17.0344	3	17
443	443	11.02	4.53721	15.4628	4.5	15.5
444	444	5.73	8.726	11.274	8.7	11.3
445	445	4.18	11.9617	8.03828	12	8
446	446	5.13	9.74659	10.2534	9.7	10.3
447	447	11.41	4.38212	15.6179	4.4	15.6
448	448	3.49	14.3266	5.67335	14.3	5.7
449	449	12.41	4.02901	15.971	4	16
450	450	2.01
451	451	6.05	8.26446	11.7355	8.3	11.7
452	452	6.9	7.24638	12.7536	7.2	12.8
454	454	2.17
456	456-1	5.08	9.84252	10.1575	9.8	10.2
458	458	7.62	6.56168	13.4383	6.6	13.4
462	462	2.67	18.7266	1.27341
463	463-1	13.12	3.81098	16.189	3.8	16.2
464	464	4.22	11.8483	8.15166	11.8	8.2
465	465	3.2	15.625	4.375	15.6	4.4
468	468	7.12	7.02247	12.9775	7	13
475	475	6.32	7.91139	12.0886	7.9	12.1
476	476	6.71	7.45156	12.5484	7.5	12.5
479	479-1	7.83	6.3857	13.6143	6.4	13.6
480	480-1	14.17	3.52858	16.4714	3.5	16.5
483	483	13.95	3.58423	16.4158	3.6	16.4
484	484	6.94	7.20461	12.7954	7.2	12.8
485	485	21	2.38095	17.619	2.4	17.6
487	487	10.34	4.83559	15.1644	4.8	15.2
488	488	7.7	6.49351	13.5065	6.5	13.5
489	489	5.61	8.91266	11.0873	8.9	11.1
490	490	6.17	8.10373	11.8963	8.1	11.9
491	491	4.31	11.6009	8.39907	11.6	8.4
494	494	5.04	9.92063	10.0794	9.9	10.1
495	495	13.6	3.67647	16.3235	3.7	16.3
496	496	2.78	17.9856	2.01439	18	2
497	497	7.73	6.46831	13.5317	6.5	13.5
498	498	7.26	6.88705	13.1129	6.9	13.1
502	502	24.01	2.08247	17.9175	2.1	17.9
504	504	5.74	8.7108	11.2892	8.7	11.3
505	505	35.31	1.41603	18.584	1.4	18.6
506	506	7.1	7.04225	12.9577	7	13
509	509	5.13	9.74659	10.2534	9.7	10.3
512	512	5.29	9.4518	10.5482	9.5	10.5
514	514	2.95	16.9492	3.05085	16.9	3.1
517	517	2.36			20	0
518	518	4.71	10.6157	9.38429	10.6	9.4
522	522	4.74	10.5485	9.45148	10.5	9.5
524	524	10	5	15	5	15
525	525	5.44	9.19118	10.8088	9.2	10.8
526	526	8.36	5.98086	14.0191	6	14
528	528	3.35	14.9254	5.07463	14.9	5.1
529	529	3.18	15.7233	4.27673	15.7	4.3
534	534	10.37	4.8216	15.1784	4.8	15.2
536	536	7.9	6.32911	13.6709	6.3	13.7
538	538	11.79	4.24088	15.7591	4.2	15.8
540	540	3.18	15.7233	4.27673	15.7	4.3
543	543	5.92	8.44595	11.5541	8.4	11.6
544	544	8.49	5.88928	14.1107	5.9	14.1
546	546	16.03	3.11915	16.8808	3.1	16.9
547	547	7.2	6.94444	13.0556	6.9	13.1
551	551	10.07	4.96524	15.0348	5	15
552	552	5.1	9.80392	10.1961	9.8	10.2
553	553	10.49	4.76644	15.2336	4.8	15.2
557	557	15.05	3.32226	16.6777	3.3	16.7
558	558	4.97	10.0604	9.93964	10.1	9.9
559	559	19.29	2.59202	17.408	2.6	17.4
561	561	33.49	1.49298	18.507	1.5	18.5
562	562	8.01	6.2422	13.7578	6.2	13.8
563	563	7.68	6.51042	13.4896	6.5	13.5
564	564	5.68	8.80282	11.1972	8.8	11.2
565	565	10.36	4.82625	15.1737	4.8	15.2
566	566	11.65	4.29185	15.7082	4.3	15.7
569	569	4.63	10.7991	9.20086	10.8	9.2
571	571	17.26	2.89687	17.1031	2.9	17.1
573	573	6.52	7.66871	12.3313	7.7	12.3
574	574	13.22	3.78215	16.2179	3.8	16.2
576	576	1.84			20	0
578	578	20.1	2.48756	17.5124	2.5	17.5
580	580	11.31	4.42087	15.5791	4.4	15.6

## Sheet: Sheet3
	ng/ul	sample	ddH2O
582	0.9
583	0.3
584	0.6
585	0.7
586	17.3	7.22543	42.7746
587	3.3	37.8788	12.1212
588	0.1
589	0.3
591	0.6
592	2.3
593	7.4	16.8919	33.1081
594	0.7
595	1.6
597	1.5
598	1.3
599	0.7
600	7.5	16.6667	33.3333
601	0.7
602	1.3
603	0.1
604	1.2
605	14.9	8.38926	41.6107
606	5.2	24.0385	25.9615
607	0.6
608	0.5
609	0.5
610	2.2
612	1.2
614	4.3	29.0698	20.9302
615	3.3	37.8788	12.1212
617	1.6
619	1.1
622	3.1
623	3.7	33.7838	16.2162
625	4	31.25	18.75
626	3.8	32.8947	17.1053
627	3.5	35.7143	14.2857
629	2.8
630	22.2	5.63063	44.3694
631	11.2	11.1607	38.8393
632	3.2	39.0625	10.9375
633	8.9	14.0449	35.9551
634	2.5
637	0.8
638	2.1
639	2.2
640	1.4
641	1
642	2.6
643	4.9	25.5102	24.4898
644	0.9
646	1
647	0.7
650	18.9	6.61376	43.3862
651	3.7	33.7838	16.2162
652	4.4	28.4091	21.5909
653	1.1
658	0.8
660	1.8
662	4.7	26.5957	23.4043
664	3.3	37.8788	12.1212
667	1.1
671	1.8
675	0.7
676	1.3
677	0.7
678	0.6
679	9.7
680	0.9
681	1
682	1.3
683	2.2
684	2.5
686	2.8
687	3.8	32.8947	17.1053
688	0.7
689	1.1
690	0.9
691	0.9
692	0.7
694	1.9
697	2
698	0.2
699	2
700	1.5
701	1.3
702	1.7
703	3.3
704	1.8
705	1.4
706	2.5
707	2
710	0.9
711	1.6
